# Supplementary material for: Molecular and Supramolecular Structures of Triiodides and Polyiodobismuthates of Phenylenediammonium and Its N,N-dimethyl Derivative
Source: Molecules. 2021 Sep 21;26(18):5712. doi: 10.3390/molecules26185712 (PMC8470886; doi:10.3390/molecules26185712)
Supplement: Supplementary file 1 [file molecules-26-05712-s001.zip]

Archive with 1 entries (1 files):
- molecules-1365891-supplementary.pdf
